# Supplementary material for: Comprehensive pan-cancer analysis of YBX family reveals YBX2 as a potential biomarker in liver cancer
Source: Front Immunol. 2024 Apr 18;15:1382520. doi: 10.3389/fimmu.2024.1382520 (PMC11063299; doi:10.3389/fimmu.2024.1382520)
Supplement: Supplementary file 1 [file Table_1.xlsx]

## Sheet: Sheet1
Supplementary Table S1. Datasets using in this study.
Dataset	Source
TCGA-Pan cancer	https://xenabrowser.net/datapages/
GTEx	https://xenabrowser.net/datapages/
GSE91061	https://www.ncbi.nlm.nih.gov/geo/query/acc.cgi?acc=GSE91061
IMvigor210	http://research-pub.gene.com/IMvigor210CoreBiologies/IMvigor210CoreBiologies.tar.gz.
GSE61676	https://www.ncbi.nlm.nih.gov/geo/query/acc.cgi?acc=GSE61676
GSE31210	https://www.ncbi.nlm.nih.gov/geo/query/acc.cgi?acc=GSE31210
GSE1456	https://www.ncbi.nlm.nih.gov/geo/query/acc.cgi?acc=GSE1456
GSE15459	https://www.ncbi.nlm.nih.gov/geo/query/acc.cgi?acc=GSE15459
GSE25066	https://www.ncbi.nlm.nih.gov/geo/query/acc.cgi?acc=GSE25066
GSE30161	https://www.ncbi.nlm.nih.gov/geo/query/acc.cgi?acc=GSE30161
GSE14814	https://www.ncbi.nlm.nih.gov/geo/query/acc.cgi?acc=GSE14814
GSE169455	https://www.ncbi.nlm.nih.gov/geo/query/acc.cgi?acc=GSE169455
GSE72970	https://www.ncbi.nlm.nih.gov/geo/query/acc.cgi?acc=GSE72970
GSE106584	https://www.ncbi.nlm.nih.gov/geo/query/acc.cgi?acc=GSE106584
CheckMat	doi:10. 1038/s41591-020-0839-y
